# Supplementary material for: PPP1R3B Suppresses Atherosclerosis by Promoting the M2 Polarization of Macrophages Through Glycogen Metabolic Reprogramming
Source: Adv Sci (Weinh). 2025 Sep 23;12(41):e06345. doi: 10.1002/advs.202506345 (PMC12591178; doi:10.1002/advs.202506345)
Supplement: Supplementary file 2 — Supplementary Table 1 [file ADVS-12-e06345-s002.xlsx]

## Sheet: Sheet 1
Supplementary Table 1. GO and KEGG enrichment analysis of differential expression genes in human atherosclerotic plaque macrophages
Ontology	ID	Description	GeneRatio	BgRatio	pvalue	p.adjust	qvalue	geneID	Count	zscore
BP	GO:0009615	response to virus	109/2334	326/18670	3.23e-23	1.87e-19	1.50e-19	CARD9/HTRA1/ATG7/IFNGR1/CXCR4/IRAK3/ELMOD2/TRAF3/RNASE6/EIF2AK4/CDK6/SERINC5/BNIP3L/MAVS/RPS15A/AGBL5/ANKRD17/HYAL2/POLR3H/ITCH/PRF1/PPM1B/HMGA2/BST2/POLR3D/IFNA5/PIM2/IRF9/DDX3X/TRIM15/BIRC2/TRIM38/BNIP3/CD40/STAT2/BCL2L11/PML/OAS1/TRIM5/DNAJC3/TLR3/DDX60/PSMA2/ADAR/APOBEC3H/PARP9/BCL3/EIF2AK2/OAS3/NLRC5/TRIM22/RELA/IFITM2/IFIH1/CLU/STAT1/TRIM25/IFI44/APOBEC3D/MAPK11/OAS2/IFNL1/TRAF3IP2/PLSCR1/R…	109	-6.80057
BP	GO:0034341	response to interferon-gamma	74/2334	199/18670	3.85e-19	7.99e-16	6.39e-16	MRC1/RAB7B/SNCA/STXBP1/IFNGR1/STXBP4/VPS26B/SYNCRIP/KIF16B/MEFV/CASP1/CALCOCO2/BST2/CDC42EP4/HLA-B/TRIM26/IRF9/RAB43/TRIM21/HLA-E/CCL16/TRIM38/HLA-H/ASS1/B2M/CAMK2A/RAB12/PML/HLA-A/NOS2/OAS1/TRIM5/TLR3/JAK1/PTPN2/CD44/PARP9/OAS3/HLA-F/NMI/NLRC5/TRIM22/IFITM2/ICAM1/STAT1/TRIM25/OAS2/NUB1/PARP14/IRF7/JAK2/IFITM3/IRF4/IFITM1/EDN1/CCL4/CCL20/GBP3/IRF1/GCH1/UBD/GBP2/VCAM1/SOCS1/CDC42EP2/OASL/CCL5/SOCS…	74	-6.50987
BP	GO:0051607	defense response to virus	89/2334	238/18670	6.01e-23	1.87e-19	1.50e-19	CARD9/HTRA1/ATG7/ELMOD2/TRAF3/RNASE6/EIF2AK4/SERINC5/BNIP3L/MAVS/AGBL5/ANKRD17/HYAL2/POLR3H/ITCH/PRF1/PPM1B/BST2/POLR3D/IFNA5/IRF9/TRIM15/BIRC2/TRIM38/BNIP3/CD40/STAT2/PML/OAS1/TRIM5/DNAJC3/TLR3/DDX60/ADAR/APOBEC3H/PARP9/EIF2AK2/OAS3/NLRC5/TRIM22/RELA/IFITM2/IFIH1/STAT1/TRIM25/APOBEC3D/OAS2/IFNL1/TRAF3IP2/PLSCR1/RTP4/IL27/MX1/IFIT1/IFIT5/APOBEC3G/ZC3HAV1/TNFAIP3/BIRC3/IRF7/IFITM3/ZC3H12A/IL15/MX2…	89	-6.46599
KEGG	hsa04668	TNF signaling pathway	44/1137	112/8076	3.00e-11	9.59e-09	7.44e-09	MMP9/TRAF3/CREB3L2/MAPK13/ITCH/AKT3/MMP3/CEBPB/PIK3R3/ATF6B/BIRC2/MAP2K3/LTA/MAP3K8/NFKB1/TRADD/CASP10/TAB3/BCL3/RELA/JUNB/ICAM1/MAPK11/RIPK1/NFKBIA/IL18R1/NOD2/TNFAIP3/BIRC3/CASP7/IL15/EDN1/TRAF1/CCL20/TNF/IRF1/CFLAR/FAS/VCAM1/IL6/CCL5/SOCS3/PTGS2/VEGFC	44	-5.4272
KEGG	hsa05164	Influenza A	54/1137	171/8076	2.66e-09	2.84e-07	2.20e-07	PRKCA/HLA-DMB/IFNGR1/TRAF3/CYCS/CDK6/PRKCB/MAVS/BAX/CASP1/CALCOCO2/IFNA5/IRF9/AKT3/TMPRSS4/PIK3R3/NUP98/STAT2/TNFRSF10A/PML/OAS1/DNAJC3/TLR3/JAK1/NFKB1/TRADD/ADAR/KPNA5/TNFRSF10B/EIF2AK2/OAS3/RELA/IFIH1/ICAM1/STAT1/TRIM25/OAS2/NFKBIA/MX1/HLA-DOB/IRF7/JAK2/MX2/IL12A/TNF/FAS/DDX58/IL6/RSAD2/CCL5/SOCS3/IFNG/TNFSF10/IL12B	54	-4.89898
BP	GO:0001819	positive regulation of cytokine production	124/2334	464/18670	4.33e-17	6.74e-14	5.39e-14	ADORA2B/TLR5/MBP/C5AR1/CD36/CD28/CLEC7A/CLEC5A/IL17RA/TRPV4/CARD9/RAB7B/CYBB/RGCC/IFNGR1/CSF1R/SYK/PTPN22/RNF135/TRIM32/PLCG2/C3/HAVCR2/CYP1B1/LRP1/MAVS/CARD8/BRCA1/IL17D/PRKDC/ATP6AP2/ANKRD17/MAPK13/HYAL2/POLR3H/PTPRJ/LILRA5/CASP1/STAT3/IL4R/PRKCQ/POLR3D/TNFRSF13C/CEBPB/IL6ST/GSDMD/ORM1/DDX3X/TRIM15/EBI3/ORM2/PELI1/HLA-E/BIRC2/HEG1/CD40/B2M/PSEN1/CD46/SAA1/LTA/CD83/NFKB2/ZBP1/TLR3/DDX60/P2RX7/CD…	124	-4.84934
KEGG	hsa04621	NOD-like receptor signaling pathway	58/1137	181/8076	3.59e-10	5.75e-08	4.46e-08	ANTXR1/CARD9/NAIP/CYBB/NLRC4/TRAF3/ITPR1/MAVS/CARD8/ATG12/PSTPIP1/MAPK13/MEFV/CASP1/TANK/IFNA5/IRF9/RBCK1/GSDMD/BIRC2/STAT2/CARD16/OAS1/MFN1/JAK1/CASP5/P2RX7/CASP4/NFKB1/TAB3/PLCB4/OAS3/TXN/NOD1/RELA/PANX1/STAT1/MAPK11/RIPK1/OAS2/ANTXR2/NFKBIA/NOD2/RIPK2/TNFAIP3/BIRC3/IRF7/TNF/GBP3/GBP2/IL6/NAMPT/AIM2/CCL5/GBP4/GBP1/GBP5/GBP7	58	-4.46442
KEGG	hsa05169	Epstein-Barr virus infection	60/1137	202/8076	4.89e-09	3.91e-07	3.04e-07	MYC/HLA-DMB/SYK/TRAF3/USP7/SAP30L/CYCS/PLCG2/CDK6/RBPJ/MAVS/BAX/MAPK13/JAK3/STAT3/IFNA5/CR2/HLA-B/IRF9/AKT3/PIK3R3/RUNX3/HLA-E/CD40/B2M/NFKBIE/STAT2/MAP2K3/BCL2L11/HLA-A/OAS1/NFKB2/JAK1/NFKB1/TRADD/CD44/EIF2AK2/OAS3/CCNA1/HLA-F/RELA/ICAM1/STAT1/MAPK11/TAP2/RIPK1/OAS2/NFKBIA/GADD45B/HLA-DOB/GADD45A/TNFAIP3/IRF7/HES1/TNF/ISG15/TAP1/FAS/DDX58/IL6	60	-4.38938
MF	GO:1901981	phosphatidylinositol phosphate binding	41/2337	161/17697	1.99e-05	0.006	0.005	TPCN1/SH3PXD2A/BBS5/FZD7/MAPKAP1/ZFYVE16/SNX24/FCHO2/SNX5/SAP30L/RACGAP1/KCNJ1/KIF16B/WIPI2/KCNQ1/WIPI1/PLEKHB2/RNF34/SNX19/SESTD1/TWF1/DENND1A/SNAP91/OSBP/GSDMD/PLEKHA4/MYO1B/FGD2/SNX20/VIL1/NCF1/AMER1/PLEKHN1/MYO10/DENND1B/MYO1G/KCNJ2/ARAP2/PARD3/DAPP1/FERMT2	41	-1.09322
MF	GO:0050700	CARD domain binding	10/2337	16/17697	5.93e-06	0.003	0.003	CARD14/CARD9/MAVS/CARD8/CASP1/CARD16/CASP4/NOD1/NOD2/RIPK2	10	-0.632456
CC	GO:0010008	endosome membrane	96/2422	479/19717	7.03e-07	1.53e-04	1.36e-04	TPCN1/INSR/ANTXR1/ABHD6/ATP6V0D2/CORO1C/WDR91/TMEM163/FZD7/MRC1/GPNMB/ABCB6/RAB7B/ATP6V0A1/HLA-DMB/ZDHHC2/GOLIM4/ZFYVE16/SNX8/LDLRAD4/WDR81/MMD/OSBPL11/ATP6V0C/NAPEPLD/SNX5/APPL2/RAB22A/AP5M1/GGA1/LAMP1/SORL1/CLTC/PACSIN2/LAMP2/SPG21/SLC29A3/SLC48A1/KIF16B/SLC9A6/BACE1/MCOLN1/LEPROT/WIPI1/RAB4A/AP2S1/PLEKHB2/TBC1D5/ITCH/RAB10/SNX19/RFFL/SH3GL3/RAB27A/HLA-B/LITAF/MYO1B/HLA-E/CD1D/SBF2/HLA-H/GIMAP5…	96	0
MF	GO:0035091	phosphatidylinositol binding	60/2337	245/17697	1.12e-06	0.001	0.001	TPCN1/SH3PXD2A/BBS5/NISCH/ZCCHC14/FZD7/SNX29/SCARB1/MAPKAP1/ZFYVE16/SNX8/ITPR1/SNX24/PXK/FCHO2/SNX5/SAP30L/APPL2/RACGAP1/KCNJ1/ESYT2/KIF16B/ZCCHC2/MPPE1/WIPI2/KCNQ1/WIPI1/TRPV1/PLEKHB2/WDFY3/RNF34/SNX19/SESTD1/PITPNB/TWF1/DENND1A/SNAP91/AIDA/RPS6KC1/OSBP/GSDMD/PLEKHA4/MYO1B/SBF2/FGD2/SNX20/VIL1/NCF1/AMER1/PLEKHN1/MYO10/DENND1B/MYO1G/SNX7/KCNJ2/SNX10/ARAP2/PARD3/DAPP1/FERMT2	60	0
MF	GO:0005543	phospholipid binding	88/2337	427/17697	1.12e-05	0.004	0.004	TPCN1/SH3PXD2A/BBS5/NISCH/ZCCHC14/FZD7/RASAL1/PNPLA3/SNX29/SNCA/SCARB1/ANXA9/RASA4/MAPKAP1/OPHN1/ARHGAP35/ZFYVE16/SNX8/ITPR1/SNX24/PXK/FCHO2/SNX5/SAP30L/APPL2/RACGAP1/PLA2G15/KCNJ1/PACSIN2/ESYT2/GLTP/KIF16B/OSBPL1A/PLA2G7/AGAP1/ZCCHC2/SYT6/MPPE1/WIPI2/KCNQ1/WIPI1/CD300LF/TRPV1/PLEKHB2/WDFY3/GPR119/RNF34/APOA4/SNX19/SESTD1/PITPNB/TWF1/DENND1A/SNAP91/AIDA/RPS6KC1/MAP1LC3A/OSBP/GSDMD/PLEKHA4/MYO1B/S…	88	0.213201
CC	GO:0030670	phagocytic vesicle membrane	26/2422	76/19717	5.80e-07	1.53e-04	1.36e-04	ATP6V0D2/RAB7B/CYBB/ATP6V0A1/HVCN1/ATP6V0C/ATP7A/APPL2/RAB22A/LAMP1/LAMP2/PIK3C3/MCOLN1/ATG12/RAB10/HLA-B/RAB43/HLA-E/HLA-H/B2M/HLA-A/HLA-F/TAP2/RAB9B/TAP1/ANXA3	26	0.392232
CC	GO:0045335	phagocytic vesicle	37/2422	132/19717	8.57e-07	1.53e-04	1.36e-04	CD36/ATP6V0D2/RAB7B/CYBB/ATP6V0A1/STXBP1/HVCN1/STXBP4/SYK/ITGB5/VPS26B/ATP6V0C/ATP7A/APPL2/RAB22A/LAMP1/LAMP2/PIK3C3/KIF16B/MCOLN1/ATG12/RAB10/CDC42EP4/HLA-B/RAB43/HLA-E/HLA-H/B2M/RAB12/HLA-A/NCF1/HLA-F/TAP2/RAB9B/TAP1/ANXA3/CDC42EP2	37	0.821995
CC	GO:0005774	vacuolar membrane	85/2422	412/19717	8.80e-07	1.53e-04	1.36e-04	TPCN1/ABHD6/GNAQ/ATP6V0D2/TM6SF1/ABCB6/RAB7B/VNN1/ATP6V0A1/SLC2A8/SLC26A11/SCARB1/HLA-DMB/CYBRD1/AHNAK/WDR81/MMD/LRMP/LAPTM5/ATP6V0C/MYO7A/ABCC3/AP5M1/LAMP1/CLTC/AP1S2/BRI3/LAMP2/HGSNAT/LRP1/SLC39A11/COL6A1/SLC29A3/SLC48A1/TMEM192/GLIPR1/MCOLN1/DAGLB/SLC35F6/WIPI1/AP2S1/TMEM138/ATP6V1B2/ATP6V1F/DAB2/ATP6V1D/WDFY3/RRAGC/CCDC115/NAPG/RDH14/CALCOCO2/BST2/MAGT1/LITAF/MAP1LC3A/SH3GLB1/SLC2A6/CD1D/GNB4…	85	0.976187
Note: BP, Biological Process; MF, Molecular Function; CC, Cellular Component; GO, Gene Ontology; KEGG, Kyoto Encyclopedia of Genes and Genomes.
