# Supplementary material for: PPP1R3B Suppresses Atherosclerosis by Promoting the M2 Polarization of Macrophages Through Glycogen Metabolic Reprogramming
Source: Adv Sci (Weinh). 2025 Sep 23;12(41):e06345. doi: 10.1002/advs.202506345 (PMC12591178; doi:10.1002/advs.202506345)
Supplement: Supplementary file 4 — Supplementary Table 3 [file ADVS-12-e06345-s001.xlsx]

## Sheet: Sheet1
Supplementary Table 3. The induction time and concentrations of the relevant reagents
Cell line	Macrophages differentiation	M1 macrophages	M2 macrophages
THP-1	PMA（100 ng/mL） 24-48 h	LPS（100 ng/mL）	IL-4（20 ng/mL）
BMDM	M-CSF（20 ng/mL） 6-7 Days	LPS（100 ng/mL）	IL-4（20 ng/mL）
RAW264.7	——	LPS（100 ng/mL）	IL-4（20 ng/mL）
Notes:1.The induction time for LPS and IL to polarize macrophages is 24 hours each. 2.Other conditions should be kept constant during the experiment.
